# Supplementary material for: Chronic cyclic mild heat stress downregulates genes encoding muscle structural components, contributing to reduced breast muscle mass in broiler chickens with minimal impact on meat quality
Source: J Anim Sci. 2025 Aug 31;103:skaf310. doi: 10.1093/jas/skaf310 (PMC12449153; doi:10.1093/jas/skaf310)
Supplement: skaf310_suppl_Supplementary_Materials_1 [file skaf310_suppl_supplementary_materials_1.xlsx]

## Sheet: Supplementary Table S1
Supplementary Table S1: Results of the differential gene expression analysis in the Pectoralis major muscle of broiler chickens (Heat stress vs thermoneutral condition).
Entrez Id	baseMean	log2FC	lfcSE	stat	P.Value	adj.P.Val	Symbols	Regulation
107055370	1973.66	1.09515	0.176238	6.21403	5.16433e-10	6.27207e-06	JUND	Up
374116	1481.86	1.20346	0.208887	5.76129	8.34756e-09	3.37937e-05	PER2	Up
770701	352.17	1.3474	0.236888	5.68792	1.28596e-08	3.90449e-05	KLHL25	Up
100857447	186.993	1.41636	0.255357	5.54659	2.91287e-08	7.07535e-05	GTPBP3	Up
424700	660.889	1.53279	0.285934	5.36064	8.29278e-08	0.000100716	PDE4B	Up
422540	727.753	1.40249	0.269105	5.21168	1.87133e-07	0.000189394	TET2	Up
417598	2271.88	1.03808	0.201585	5.14959	2.61056e-07	0.000226466	NCOR1	Up
100857781	873.394	1.8383	0.361757	5.08158	3.74311e-07	0.000303067	PPP1R1A	Up
421340	2296.47	1.01039	0.200104	5.0493	4.43423e-07	0.000316787	DUSP10	Up
770435	524.46	1.63633	0.329757	4.96223	6.96878e-07	0.000465534	DUSP8	Up
417685	312.626	1.54688	0.312269	4.95366	7.28295e-07	0.000465534	FAM64A	Up
415313	298.748	1.23399	0.251371	4.90903	9.15277e-07	0.000529335	INSYN1	Up
417686	263.317	1.70976	0.351836	4.85953	1.17666e-06	0.000607378	TEKT1	Up
395417	3765.95	1.24989	0.257413	4.8556	1.20025e-06	0.000607378	SIK1	Up
421461	881.83	-1.04354	0.215298	-4.84698	1.25355e-06	0.000608975	LTBP1	Down
396458	28.2473	4.71633	0.989012	4.76873	1.8539e-06	0.00083391	PCK1	Up
395687	315.179	-1.17053	0.250344	-4.67569	2.92968e-06	0.00127075	LSAMP	Down
422485	183.674	-1.34024	0.292118	-4.58801	4.47495e-06	0.00174254	C4H4orf33	Down
396402	526.089	-1.11299	0.242871	-4.58265	4.59128e-06	0.00174254	EPHA3	Down
427652	246.554	1.51666	0.332013	4.56806	4.92266e-06	0.00181169	PITPNC1L	Up
419873	364.421	1.02052	0.224666	4.54237	5.56245e-06	0.00198694	PPM1J	Up
414341	128.651	5.44583	1.20345	4.52517	6.03478e-06	0.00199954	AvBD10	Up
421226	105.306	-1.08024	0.239258	-4.51497	6.33244e-06	0.00202388	BUB1	Down
424805	1710.65	-1.31332	0.293219	-4.47898	7.50003e-06	0.00218298	SERPINE2	Down
428655	14.1941	-2.88617	0.647128	-4.45997	8.19704e-06	0.00231519	GDF7	Down
422979	116.49	-3.49669	0.790918	-4.42105	9.82207e-06	0.00251534	CSRP3	Down
769685	72.3632	-1.26502	0.291648	-4.33748	1.44126e-05	0.00306574	LRRC30	Down
431653	782.696	1.44948	0.334974	4.32713	1.51066e-05	0.00306574	LOC431653	Up
423663	106.252	-1.42934	0.332528	-4.29841	1.72027e-05	0.00320398	TMEM26	Down
768936	14872	1.07016	0.249121	4.29574	1.74115e-05	0.00320398	ALPK3	Up
772339	70.357	5.17261	1.21054	4.27299	1.92868e-05	0.00339475	SPIA3	Up
395933	115.594	5.12194	1.20068	4.26587	1.99125e-05	0.00345015	SULT	Up
415439	327.65	-1.28221	0.303144	-4.22971	2.33997e-05	0.0037892	FGF7	Down
429912	22264.2	1.01615	0.240738	4.22096	2.43263e-05	0.00388741	ANO8	Up
768624	118.421	-1.22764	0.291185	-4.21599	2.48681e-05	0.00392238	TTC9	Down
100859797	302.69	-1.56504	0.375858	-4.16391	3.1284e-05	0.00457639	ACKR4	Down
395696	847.794	4.95087	1.19493	4.14322	3.42459e-05	0.00457639	GC	Up
769847	678.633	-1.09418	0.264226	-4.1411	3.45644e-05	0.00457639	GSTT1L	Down
414343	815.096	4.79779	1.15926	4.13865	3.4935e-05	0.00457639	AvBD9	Up
423837	180.903	1.22878	0.29723	4.13412	3.56313e-05	0.00457639	GOLGA7B	Up
101750992	200.308	1.32377	0.320304	4.13286	3.5828e-05	0.00457639	KLHL33	Up
416732	79.8217	-1.22643	0.297367	-4.12429	3.71877e-05	0.00457639	LAMP5	Down
770492	198.844	-1.14851	0.278531	-4.12345	3.73247e-05	0.00457639	LOC770492	Down
423562	39.5395	-1.03684	0.251706	-4.11926	3.80091e-05	0.00457639	CDKN3	Down
417809	406.075	2.43139	0.590291	4.11896	3.80581e-05	0.00457639	SLC38A4	Up
424183	20.6585	2.69162	0.657013	4.09675	4.18982e-05	0.00494033	GRB14	Up
396225	390.774	-1.28798	0.314836	-4.09095	4.29612e-05	0.00501695	ITGA8	Down
770077	95.5218	-1.21458	0.29813	-4.074	4.62116e-05	0.0052259	PMAIP1	Down
396080	264.779	4.54256	1.11689	4.06716	4.75902e-05	0.00525274	SPP2	Up
418962	75.7583	-1.05348	0.259633	-4.05756	4.95886e-05	0.00532968	ARHGAP20	Down
420540	56.9511	-1.90057	0.468693	-4.05504	5.01258e-05	0.00534016	STEAP1	Down
426754	6095.6	1.13368	0.279998	4.04888	5.14642e-05	0.00537075	TRIM63	Up
416235	1899.86	4.46502	1.10781	4.03048	5.56634e-05	0.00551179	SPINK5	Up
100859721	1002.71	4.4508	1.10624	4.02335	5.73773e-05	0.00551179	APOC3	Up
395912	16677.7	-1.36046	0.338276	-4.02175	5.77665e-05	0.00551179	MGP	Down
396356	12328.5	1.07104	0.26752	4.00357	6.23944e-05	0.00571606	MYLK2	Up
121106432	394.538	4.87448	1.21774	4.00288	6.25766e-05	0.00571606	121106432	Up
419492	17.0196	-1.13421	0.284034	-3.99322	6.51832e-05	0.00577846	DRAXIN	Down
423196	219.573	-2.0062	0.503831	-3.98188	6.8371e-05	0.00584224	MDK	Down
395404	106.408	4.67312	1.17727	3.96946	7.20349e-05	0.00597875	FETUB	Up
101751669	1438.38	1.01762	0.256432	3.96837	7.23653e-05	0.00597875	LOC101751669	Up
424361	187.885	-1.01208	0.257821	-3.92553	8.65394e-05	0.0066102	RGS18	Down
423434	206.295	4.78861	1.22181	3.91927	8.88164e-05	0.00669985	SPIA1	Up
417431	584.621	4.64006	1.18709	3.90877	9.2768e-05	0.00682829	APOH	Up
427507	78.3767	1.32306	0.33899	3.90293	9.50347e-05	0.00689067	AGBL1	Up
416353	103.412	4.29925	1.1031	3.89742	9.72248e-05	0.00689067	GFRA3	Up
378897	2241.32	-1.19011	0.305366	-3.89731	9.72663e-05	0.00689067	THY1	Down
100858842	412.889	4.72553	1.21283	3.89627	9.76836e-05	0.00689067	APOA2	Up
395925	31.3662	-1.46444	0.376021	-3.89456	9.83776e-05	0.00689067	KCNJ5	Down
396197	21223.8	4.54297	1.16674	3.89371	9.87219e-05	0.00689067	ALB	Up
404779	1073.22	1.79025	0.460785	3.88522	0.000102236	0.00701473	NOCT	Up
427308	1526.32	3.84403	0.994032	3.8671	0.000110136	0.00707794	ALDOB	Up
430080	1102.27	1.2181	0.315176	3.86482	0.000111171	0.00707794	FAM46B	Up
378797	32.3948	4.08243	1.05632	3.86475	0.000111204	0.00707794	GJB1	Up
418673	206.429	-1.06973	0.276817	-3.86437	0.000111376	0.00707794	PLCXD1	Down
420120	9393.12	-1.39257	0.360415	-3.86379	0.000111642	0.00707794	COMP	Down
771199	288.536	-1.10392	0.285815	-3.86234	0.000112308	0.00707794	GPR34	Down
772003	13.6739	-2.54119	0.658347	-3.85996	0.000113407	0.00707794	FAM180A	Down
373896	3719.66	1.95571	0.506923	3.858	0.000114318	0.00707794	UCP3	Up
420262	200.022	-2.31138	0.599567	-3.85507	0.000115695	0.00707794	CTHRC1	Down
395364	2702.74	4.5897	1.19176	3.85119	0.000117545	0.00710244	PIT54	Up
100857298	268.437	4.10159	1.06589	3.84805	0.000119061	0.00710774	G6PC	Up
395780	643.677	4.44769	1.15598	3.84754	0.00011931	0.00710774	APOA4	Up
416263	41.8788	2.80719	0.730116	3.84486	0.000120622	0.00710774	LOC416263	Up
395300	62.0549	4.76296	1.23893	3.84441	0.000120843	0.00710774	SULT1C3	Up
770781	35.9395	-1.4714	0.382797	-3.8438	0.000121145	0.00710774	PHACTR3	Down
414841	160.586	4.18443	1.09169	3.83298	0.000126603	0.00716294	CYP2C23b	Up
374078	74.6859	-1.09862	0.287003	-3.82789	0.000129245	0.0071747	BIRC5	Down
421580	542.165	4.46657	1.16745	3.82591	0.000130288	0.00719249	PLG	Up
428525	74.6101	-1.28128	0.336436	-3.80838	0.000139882	0.00748402	LOC428525	Down
396023	576.928	-1.16049	0.304811	-3.80726	0.000140517	0.00748499	DKK3	Down
100859223	15.0195	2.27761	0.598935	3.80276	0.000143092	0.00751366	MUC13	Up
770795	319.785	4.51079	1.18825	3.79615	0.000146961	0.00758769	AMBP	Up
396464	24.4083	-1.7378	0.457997	-3.79433	0.00014804	0.00758769	NPY	Down
395837	1237.49	4.46048	1.18159	3.77499	0.000160015	0.0080305	FGG	Up
428167	57.7234	-1.18067	0.312922	-3.77303	0.000161276	0.00803401	AURKB	Down
396459	46.77	1.90587	0.507054	3.7587	0.000170797	0.00836424	PVALB	Up
420738	227.136	-1.07024	0.285033	-3.75477	0.000173501	0.00838228	ANLN	Down
422998	18.3639	-1.5966	0.425633	-3.75113	0.000176042	0.00838228	SYT12	Down
395446	36.0699	4.57156	1.21998	3.74723	0.000178798	0.00838228	SALL1	Up
419848	152.682	4.30449	1.15186	3.73699	0.00018624	0.00850331	PIGR	Up
395306	359.737	4.52859	1.21284	3.73387	0.00018856	0.00852247	F2	Up
423804	33.766	-1.08632	0.290947	-3.73374	0.000188654	0.00852247	CEP55	Down
414837	469.713	-1.70988	0.459606	-3.72031	0.000198981	0.00885208	THBS2	Down
423433	168.402	4.59534	1.23761	3.71308	0.000204756	0.00898166	SPIA4	Up
422709	75.986	4.31634	1.16398	3.70826	0.000208688	0.00904771	MTTP	Up
424124	172.428	-1.02091	0.275589	-3.70448	0.000211824	0.00904771	ZNF385B	Down
395347	2065.43	-1.12905	0.30483	-3.70388	0.000212329	0.00904771	MXRA8	Down
415576	1162.69	1.08491	0.292961	3.70327	0.000212837	0.00904771	FRMD5	Up
424956	1491.75	4.11685	1.11179	3.70292	0.000213136	0.00904771	AHSG	Up
100859813	18.8427	-2.25884	0.610149	-3.70212	0.000213808	0.00904771	KIF26B	Down
418330	59.1818	4.95137	1.34096	3.6924	0.00022215	0.00928479	HGD	Up
419110	277.712	4.41014	1.1945	3.69203	0.000222468	0.00928479	ITIH2	Up
430410	109.678	-1.46874	0.398525	-3.68545	0.000228302	0.00943107	VAT1L	Down
423629	85.3497	3.92483	1.06711	3.67799	0.000235075	0.00961273	LOC423629	Up
424172	182.96	-1.1735	0.319232	-3.676	0.000236922	0.00965482	SPC25	Down
427198	147.163	-1.14697	0.3121	-3.67501	0.000237841	0.00965482	PARP8	Down
417849	470.745	1.13285	0.308378	3.67357	0.000239186	0.00965482	BEST3	Up
423712	54.9319	-1.56781	0.42745	-3.66783	0.000244616	0.00980481	ADAMTS14	Down
424440	307.824	4.15233	1.13321	3.66423	0.000248083	0.00984901	SERPINC1	Up
420541	95.064	-1.13569	0.311884	-3.64138	0.000271182	0.0104004	STEAP2	Down
770904	127.348	-1.0414	0.286374	-3.63651	0.000276352	0.0105057	ALOX5AP	Down
422166	1240.95	1.09409	0.302097	3.62164	0.000292745	0.0109061	EDA2R	Up
121112075	14.5078	6.53067	1.80612	3.61585	0.00029936	0.0110011	121112075	Up
395935	1092.67	3.79746	1.05078	3.61394	0.00030158	0.0110011	VTN	Up
396378	155.486	-1.99324	0.551798	-3.61227	0.00030353	0.011037	PLN	Down
418251	656.159	4.22937	1.17134	3.61071	0.000305362	0.0110434	A2M	Up
431649	472.503	-2.09803	0.581204	-3.6098	0.000306434	0.0110434	LVRN	Down
395220	283.388	4.17919	1.15809	3.60868	0.000307755	0.0110582	ORM1	Up
548626	189.874	-3.1332	0.868802	-3.60634	0.000310545	0.0110626	PTX3	Down
428333	29.1262	4.04745	1.12301	3.60411	0.00031322	0.0110905	CREB3L3	Up
771920	391.727	3.91278	1.08704	3.5995	0.000318829	0.0112563	ADH1C	Up
396307	1779.48	4.38866	1.21971	3.59811	0.000320541	0.011284	FGA	Up
421292	17.408	3.20341	0.89148	3.59337	0.000326434	0.0113288	EPCAM	Up
420872	1355.67	-1.03175	0.287201	-3.59243	0.000327612	0.0113358	LY86	Down
422682	683.293	-1.74652	0.487287	-3.58417	0.00033815	0.0115749	MYOZ2	Down
373926	1588.48	4.12551	1.15497	3.57198	0.000354297	0.0120194	FGB	Up
424957	380.896	4.14694	1.16267	3.56674	0.000361449	0.0120798	KNG1	Up
422409	121.573	3.34999	0.93937	3.56621	0.000362183	0.0120798	TDO2	Up
421533	1047.77	-1.17958	0.33151	-3.55819	0.000373426	0.0122907	CCSAP	Down
418190	124.934	4.24129	1.19362	3.55329	0.000380446	0.0124075	SLCO1A2	Up
423156	74.2588	-1.29683	0.365009	-3.55286	0.000381063	0.0124075	SLC1A2	Down
396166	262.817	4.04276	1.14277	3.53769	0.000403651	0.0129009	RBP4A	Up
423898	193.103	4.06249	1.15049	3.53109	0.00041385	0.0130551	HABP2	Up
395877	202.817	3.9828	1.13729	3.50201	0.000461758	0.0138099	SERPIND1	Up
423867	1022.9	1.17372	0.335932	3.49392	0.000475976	0.0139826	WBP1L	Up
395077	43.0549	-1.74905	0.500651	-3.49355	0.000476641	0.0139826	CDKN2A	Down
373979	494.118	-1.08263	0.310677	-3.48474	0.000492617	0.0143473	FBLN1	Down
120017337	19.8231	-1.40035	0.402416	-3.47987	0.00050166	0.0144235	120017337	Down
770588	451.45	4.35776	1.2582	3.46348	0.000533233	0.0150559	HRG	Up
427783	17.0442	1.30359	0.376467	3.46268	0.000534816	0.0150559	LOC427783	Up
415616	150.783	-1.03385	0.299185	-3.45555	0.000549181	0.0152567	LOC415616	Down
424669	136.345	4.11938	1.1922	3.45528	0.000549725	0.0152567	C8B	Up
424907	12.0658	-2.46927	0.716804	-3.44483	0.00057142	0.0155953	OSTN	Down
771456	8978.83	1.0171	0.295879	3.43755	0.000587001	0.015872	LOC771456	Up
428391	41.6332	-1.06484	0.309868	-3.43645	0.000589401	0.015872	MELK	Down
395612	50.7952	1.85234	0.539224	3.4352	0.000592121	0.015872	GSTA4	Up
418247	2154.52	2.38774	0.695468	3.43328	0.000596321	0.015872	PFKFB3	Up
769039	463.78	1.29215	0.376405	3.43286	0.000597241	0.015872	HES1	Up
422202	36.3587	-1.09423	0.319264	-3.42735	0.000609496	0.0161271	ACRC	Down
771173	197.91	-1.05412	0.308156	-3.42074	0.000624501	0.0164168	TLR1B	Down
417185	614.007	-1.15678	0.338329	-3.41911	0.000628272	0.0164803	ASS1	Down
776376	80.064	4.11323	1.20472	3.41426	0.000639554	0.0166682	LOC776376	Up
427187	1311.05	-1.19234	0.349352	-3.413	0.000642528	0.0167003	C7	Down
421312	698.197	-1.48307	0.434651	-3.41208	0.000644687	0.0167003	CHGB	Down
423667	536.717	1.13925	0.334707	3.40373	0.000664725	0.0168893	SLC16A9	Up
414832	159.625	3.86465	1.13563	3.40308	0.000666297	0.0168939	CYP3A5	Up
395461	13.3195	1.40896	0.414407	3.39994	0.000673998	0.0169599	ESPN	Up
418198	240.033	-1.14091	0.335678	-3.39883	0.000676755	0.0169599	C3AR1	Down
771165	580.94	1.9665	0.579042	3.39612	0.000683473	0.0170212	ARRDC2	Up
395875	1200.17	-1.56417	0.462133	-3.38467	0.000712627	0.01752	COL12A1	Down
374015	51.3813	3.6465	1.07762	3.38384	0.000714809	0.0175381	FABP1	Up
408180	40.2028	-1.1209	0.331439	-3.38192	0.000719804	0.017625	B3GAT1L	Down
427942	404.69	4.03668	1.19508	3.37776	0.000730776	0.0176459	A2ML2	Up
417230	1764.44	1.01583	0.30095	3.37542	0.000737043	0.0176459	SLC25A25	Up
396156	424.467	-1.08696	0.322111	-3.37448	0.000739543	0.0176459	SMC2	Down
427615	22.8667	-1.34703	0.399908	-3.36835	0.000756192	0.0177737	STARD10	Down
395799	99.4293	1.20923	0.359016	3.36819	0.000756639	0.0177737	TPH1	Up
420996	305.515	1.53008	0.454318	3.36786	0.000757529	0.0177737	NR4A3	Up
421560	248.896	4.03146	1.19988	3.35988	0.000779771	0.0180114	SULT6B1L	Up
769178	258.699	1.88024	0.561245	3.35013	0.00080774	0.0183428	METTL21EP	Up
418109	171.655	3.0404	0.907569	3.35005	0.000807981	0.0183428	CGTL	Up
395565	1040.18	-1.01504	0.302995	-3.35002	0.000808057	0.0183428	VCAN	Down
421229	237.3	-1.15594	0.346569	-3.33537	0.000851853	0.018983	FBLN7	Down
396535	740.898	3.91545	1.17857	3.32221	0.000893063	0.0193683	APOB	Up
421543	144.137	3.94566	1.1904	3.31456	0.000917883	0.0196608	AGT	Up
418746	82.7592	4.18214	1.26305	3.31115	0.00092912	0.0196931	PROZ	Up
101751014	77.5472	3.30235	0.998265	3.30809	0.00093934	0.019806	MLXIPL	Up
408024	109.259	3.7374	1.13043	3.30619	0.000945747	0.0198125	PAH	Up
424380	323.556	3.52914	1.06776	3.30518	0.000949149	0.0198406	HMGCS2	Up
426170	122.574	-1.04511	0.31668	-3.3002	0.000966173	0.0200928	GPX8	Down
428197	686.417	-1.14975	0.349537	-3.28934	0.00100424	0.0205674	C1QB	Down
100858010	827.238	3.93213	1.19611	3.28742	0.00101109	0.0206523	A2ML4	Up
768390	104.292	-1.23773	0.376797	-3.28487	0.0010203	0.020726	PDPN	Down
100049618	107.012	-1.08993	0.33181	-3.28481	0.00102051	0.020726	FCER1G	Down
396198	25.2642	-1.41564	0.431617	-3.27985	0.00103862	0.0210023	PGR	Down
396477	76.3087	3.29989	1.01279	3.2582	0.0011212	0.0217885	LOC396477	Up
424297	238.081	1.05572	0.324065	3.25773	0.00112306	0.0217885	THSD7B	Up
100049619	86.9129	1.14618	0.352872	3.24814	0.0011616	0.0222442	CFTR	Up
423680	61.9023	4.36393	1.34668	3.24051	0.00119314	0.0225011	A1CF	Up
418187	104.02	3.94333	1.21722	3.23962	0.00119689	0.0225369	SLCO1B3	Up
424244	40.4946	-1.43317	0.444933	-3.22109	0.00127704	0.0233931	SLC15A2	Down
427284	647.421	-1.04651	0.325154	-3.2185	0.00128863	0.0235025	CLTA	Down
428773	94.7417	3.8885	1.21412	3.20272	0.00136134	0.0244217	CFI	Up
422858	39.3787	-1.12999	0.353	-3.2011	0.00136902	0.0244508	PPP2R2C	Down
428448	16.6162	-2.04827	0.640007	-3.20039	0.00137241	0.0244508	COL6A6	Down
423056	22.4588	-1.53038	0.479207	-3.19356	0.00140528	0.0246743	TRIM66	Down
421716	63.4526	-1.07917	0.337977	-3.19302	0.00140793	0.0246743	CENPW	Down
771806	178.788	4.14844	1.30016	3.1907	0.00141926	0.0247672	TM4SF4	Up
431585	68.0382	3.65095	1.14973	3.17548	0.0014959	0.0254449	C6	Up
420574	1161.07	-1.71986	0.542409	-3.17078	0.00152029	0.0256443	ASNS	Down
396204	107.451	-2.03984	0.643458	-3.17012	0.00152376	0.0256461	CCN3	Down
423432	84.3853	3.9528	1.24758	3.16838	0.00153292	0.0257145	SERPINA10	Up
424320	57.0365	1.38104	0.436447	3.16428	0.00155469	0.0259571	NR4A2	Up
100859371	84.3759	-1.70814	0.540352	-3.16115	0.00157145	0.0260484	PRG4	Down
121107840	52.1601	-2.53893	0.804295	-3.15672	0.00159557	0.0262768	121107840	Down
424593	162.306	3.68307	1.17152	3.14385	0.00166742	0.0270498	SELENOP2	Up
100858617	102.453	3.52073	1.12054	3.14199	0.00167802	0.0271252	NT5DC4	Up
101751827	78.5198	-1.0233	0.325916	-3.13976	0.00169089	0.0271252	CDKN1C	Down
374258	78.0839	3.46053	1.10227	3.13945	0.00169264	0.0271252	F9	Up
426274	63.8501	-1.1258	0.358773	-3.13792	0.0017015	0.0271252	TLR1A	Down
396512	1378.18	1.55049	0.494208	3.13731	0.00170503	0.0271252	FOS	Up
418594	18.7379	-1.3058	0.416246	-3.13709	0.00170635	0.0271252	PCYT1B	Down
419422	27.045	-1.64478	0.52487	-3.1337	0.0017262	0.0272762	FAM132A	Down
428693	87.0133	2.91442	0.930407	3.13241	0.00173377	0.0272762	AWAT1	Up
423769	174.995	-1.07325	0.343019	-3.12882	0.00175509	0.0274332	ALOX5	Down
426893	226.287	-1.12685	0.361693	-3.11549	0.00183637	0.0283029	PINLYP	Down
374229	38.9566	-1.39417	0.44765	-3.11443	0.00184301	0.0283502	TNFSF13B	Down
429111	84.0991	4.11058	1.32128	3.11106	0.00186416	0.0284783	C8A	Up
395345	462.423	3.13805	1.01132	3.10293	0.00191615	0.0289089	LBFABP	Up
424710	35.1042	-1.01193	0.328515	-3.08031	0.00206784	0.0300978	DEPDC1	Down
421369	1620.29	1.02241	0.332268	3.07706	0.00209053	0.0301896	ATF3	Up
426093	9.63109	-1.83173	0.596396	-3.07134	0.00213102	0.0305941	LOC426093	Down
424028	80.9443	3.66156	1.19317	3.06876	0.0021495	0.0307126	UGT1A1	Up
415860	100.841	3.28088	1.07103	3.06328	0.00218923	0.0309041	CDH1	Up
374173	585.369	-1.15794	0.378033	-3.06306	0.00219089	0.0309041	SLIT3	Down
770547	58.3868	3.2508	1.06325	3.05742	0.00223255	0.031202	GIF	Up
107049250	65.6294	3.32885	1.08976	3.05466	0.00225313	0.0313451	LOC107049250	Up
423664	39.5876	1.70782	0.560744	3.04563	0.00232191	0.0317921	RHOBTB1	Up
100858563	81.563	-1.25474	0.414686	-3.02575	0.00248021	0.0329204	ADGRD2	Down
121108481	274.027	2.03505	0.673201	3.02295	0.00250322	0.0331172	121108481	Up
416949	55.0366	2.40188	0.798341	3.00859	0.00262464	0.0341811	UPB1	Up
420695	123.541	-1.01198	0.336417	-3.00812	0.00262866	0.0341811	CCR5	Down
395301	31.8421	-1.34726	0.447992	-3.00733	0.00263552	0.0342336	KCNMB1	Down
424105	90.1898	-1.02708	0.342606	-2.99786	0.00271882	0.0347945	ICOS	Down
100134845	181.231	-1.02922	0.343802	-2.99364	0.00275674	0.0350575	CKS1B	Down
428660	243.222	-1.81104	0.605137	-2.99277	0.00276455	0.0350575	GVINP1	Down
770592	18.279	-1.49774	0.501435	-2.98691	0.00281812	0.0355411	MT3	Down
769132	18.8462	-1.41605	0.474376	-2.98509	0.00283497	0.0357165	SLCO4C1	Down
100859316	94.0116	-1.18446	0.398149	-2.97492	0.00293061	0.0364675	ATP2C2	Down
422876	62.561	3.85828	1.29941	2.96924	0.00298534	0.0368723	F12	Up
423209	1398.25	3.33146	1.12462	2.9623	0.0030535	0.0372436	CHAC1	Up
427260	16.0373	-1.41543	0.477957	-2.96142	0.00306226	0.0372657	GCNT1	Down
395387	87.0081	-1.62617	0.549244	-2.96074	0.00306899	0.0373101	MMP9	Down
430669	51.0051	-1.10331	0.373024	-2.95774	0.00309902	0.0375287	EFHD2	Down
420985	36.2003	-1.57388	0.533882	-2.94799	0.00319852	0.0382715	TMEFF1	Down
416035	30.2306	3.16539	1.07466	2.94548	0.00322452	0.0384139	UROC1	Up
417506	108.017	-1.77289	0.602639	-2.94189	0.00326219	0.0387665	MYL10	Down
415988	15.0386	-1.08921	0.370975	-2.93607	0.00332395	0.0392782	SUSD3	Down
107052718	183.5	5.35057	1.82305	2.93495	0.00333601	0.0392998	LOC107052718	Up
373951	3442.34	-1.11542	0.380404	-2.93219	0.00336582	0.0394046	S100A6	Down
416324	41.5509	1.26379	0.431469	2.92905	0.00339995	0.0396179	ACSL6	Up
429200	426.714	1.07792	0.369565	2.91674	0.00353709	0.0403894	SLC38A3	Up
423668	1070.01	-1.03697	0.357343	-2.90189	0.00370921	0.0414407	RSFR	Down
420556	12.6176	-1.32938	0.459005	-2.89623	0.00377674	0.0416986	EFCAB1	Down
423672	71.0717	-1.60586	0.555382	-2.89145	0.00383469	0.0420327	ADAM8	Down
395470	38.9229	-1.06414	0.368575	-2.88718	0.00388712	0.0421107	ITGB8	Down
416672	65.8175	-1.10682	0.383372	-2.88707	0.00388844	0.0421107	NMRAL1	Down
395660	22.3951	-1.45859	0.505318	-2.88649	0.00389564	0.0421107	PRLR	Down
428574	59.0142	1.87645	0.653215	2.87264	0.00407053	0.0428393	TMEM151B	Up
427419	32.9243	-1.46045	0.508794	-2.87041	0.00409944	0.043067	MYO3AL	Down
374267	65.5477	2.84216	0.990248	2.87015	0.0041028	0.043067	MBL2	Up
395730	30.307	-1.2941	0.451601	-2.86559	0.00416239	0.043503	KCNAB1	Down
427352	34.0583	1.88798	0.659283	2.86369	0.00418732	0.043503	SLC1A1	Up
424017	16.7132	1.18779	0.414839	2.86325	0.00419314	0.0435201	RAB17	Up
427800	23.0725	2.15044	0.752109	2.85922	0.00424687	0.0438173	UTS2R	Up
420873	378.025	-1.39162	0.487052	-2.85724	0.00427348	0.0439126	NRN1	Down
419267	46.6271	-1.01699	0.357391	-2.84559	0.00443299	0.0446423	SIRPA	Down
426826	134.54	4.18073	1.47464	2.83509	0.00458133	0.0455321	CD163	Up
100858127	16.1539	-1.84021	0.650073	-2.83077	0.00464356	0.0458863	LHFPL3	Down
395405	94.6052	-1.13448	0.400812	-2.83047	0.00464802	0.0458863	TWIST2	Down
421740	55.4785	3.76314	1.33263	2.82385	0.00474511	0.0464233	LOC421740	Up
425843	189.796	-1.05183	0.372789	-2.82151	0.0047798	0.0466412	ADAM12	Down
396272	77.4698	3.52452	1.25022	2.81913	0.00481536	0.046786	SLC2A2	Up
420266	104.789	3.25803	1.15666	2.81675	0.00485125	0.046947	DPYS	Up
395726	38.4601	3.81148	1.35476	2.81339	0.00490228	0.0470355	FTCD	Up
100858866	18.964	3.45955	1.22977	2.81317	0.00490561	0.0470355	SLC39A5	Up
107053156	65.974	2.94356	1.04824	2.80809	0.00498364	0.0474868	KHK	Up
101750376	85.7365	-1.28035	0.455998	-2.80779	0.00498823	0.0474868	101750376	Down
395273	64.1335	-1.19544	0.426047	-2.80588	0.0050179	0.0476484	GJD2	Down
768760	15.71	1.3002	0.463769	2.80354	0.00505445	0.0478087	LOC768760	Up
428586	47.3271	-1.01172	0.361062	-2.80207	0.00507762	0.0479531	MLK4	Down
770399	39.1539	-1.31242	0.468856	-2.79919	0.00512305	0.0481952	PSTPIP2	Down
416351	20.6006	-1.397	0.499118	-2.79894	0.00512707	0.0481952	STK32A	Down
421339	23.3833	1.26089	0.450834	2.79679	0.00516124	0.0484415	HHIPL2	Up
422046	48.1051	3.32533	1.19021	2.7939	0.00520758	0.0484644	CYP2AC1	Up
404530	205.043	-1.2629	0.452676	-2.78985	0.00527331	0.0489509	TNMD	Down
424041	65.4347	2.64857	0.949638	2.78903	0.00528665	0.0490049	KMO	Up
425976	42.4645	-2.0338	0.729491	-2.78797	0.00530402	0.0490986	BCAN	Down
416454	65.4258	2.87104	1.03005	2.78728	0.00531532	0.0491283	CYP2W2	Up
770954	121.464	-1.06726	0.382986	-2.78668	0.00532514	0.0491478	KCNK2	Down

## Sheet: Supplementary Table S2
Supplementary Table S2: Results of the pathway enrichment analysis of differentially expressed genes in the Pectoralis major muscle of broiler chickens (Heat stress vs thermoneutral condition).
Pathway	Count	%	PValue	FDR	Genes
gga03320:PPAR signaling pathway	6	2	0.0124596	0.41019	424380, 374015, 396458, 100859721, 416324, 100858842
gga04810:Regulation of actin cytoskeleton	11	3.66667	0.0137506	0.41019	424957, 429111, 427187, 431585, 415439, 396225, 424669, 396356, 417506, 395306, 395470
gga04080:Neuroactive ligand-receptor interaction	9	3	0.0240489	0.41019	424957, 396464, 421543, 395660, 428525, 421580, 395306, 427800, 418198
gga00982:Drug metabolism - cytochrome P450	4	1.33333	0.0263371	0.41019	424028, 395612, 771920, 769847
gga00983:Drug metabolism - other enzymes	5	1.66667	0.0277838	0.41019	416949, 420266, 424028, 395612, 769847
gga00830:Retinol metabolism	4	1.33333	0.0289906	0.41019	424028, 414832, 416454, 771920
gga04512:ECM-receptor interaction	6	2	0.034041	0.41019	414837, 396225, 428448, 395470, 420120, 395935
gga00980:Metabolism of xenobiotics by cytochrome P450	4	1.33333	0.0347066	0.41019	424028, 395612, 771920, 769847
gga04820:Cytoskeleton in muscle cells	10	3.33333	0.0369171	0.41019	414837, 422979, 396225, 395565, 428448, 422682, 373979, 426754, 395470, 420120
gga00340:Histidine metabolism	3	1	0.0688169	0.677231	771456, 416035, 395726
gga04977:Vitamin digestion and absorption	3	1	0.0828594	0.677231	770547, 395780, 396535
gga04672:Intestinal immune network for IgA production	3	1	0.0901821	0.677231	424105, 419848, 374229
gga00480:Glutathione metabolism	4	1.33333	0.0938323	0.677231	423209, 426170, 395612, 769847
